# Supplementary material for: Direct Synthesis of Chain-End Toluene Functionalized Hyperbranched Ethylene Oligomers
Source: Polymers (Basel). 2022 Jul 28;14(15):3049. doi: 10.3390/polym14153049 (PMC9370379; doi:10.3390/polym14153049)
Supplement: Supplementary file 1 [file polymers-14-03049-s001.zip]

Archive with 1 entries (1 files):
- polymers-1824004-supplementary.pdf
